# Supplementary material for: Institute for Clinical and Economic Review's role in the US health care system: Centering the patient perspective
Source: Health Aff Sch. 2025 Apr 8;3(4):qxaf071. doi: 10.1093/haschl/qxaf071 (PMC12013816; doi:10.1093/haschl/qxaf071)
Supplement: qxaf071_Supplementary_Data [file qxaf071_supplementary_data.zip]

Archive with 2 entries (2 files):
- ICMJE_COI Disclosure_Cat Koola Fischer.pdf
- ICMJE_COI Disclosure_Sarah K. Emond.pdf
